# Supplementary material for: Artesunate–amodiaquine and artemether–lumefantrine for the treatment of uncomplicated falciparum malaria in Liberia: in vivo efficacy and frequency of molecular markers
Source: Malar J. 2022 Apr 27;21:134. doi: 10.1186/s12936-022-04140-7 (PMC9044686; doi:10.1186/s12936-022-04140-7)
Supplement: Supplementary file 1 — Additional file 1. Liberia genotyping raw data. [file 12936_2022_4140_MOESM1_ESM.xlsx]

## Sheet: Raw data final version
Sample ID	Site	Year of collection	Treatment	PCR-unadjusted Outcome	msp-1 genotyping							msp-2 genotyping					glurp genotyping			PCR-adjusted Outcome
					Mad20		K1		RO33		Conclusion	3D7		FC27		Conclusion	day0	dayX	Conclusion	algorithm
					day0	dayX	day0	dayX	day0	dayX		day0	dayX	day0	dayX					MMV/WHO	2/3
B0052	Bensonville	2018	AS+AQ	TF							NI					NI			NI	NI	NI
B0609	Bensonville	2018	AS+AQ	TF	220	-	-	-	215	215	Recrudescence	400	400	-	-	Recrudescence	950	950	Recrudescence	Recrudescence	Recrudescence
B0088	Bensonville	2018	AS+AQ	TF	-	-	-	200	215	215	Recrudescence	-	-	350	350	Recrudescence	800	800	Recrudescence	Recrudescence	Recrudescence
B0066	Bensonville	2018	AS+AQ	TF	-	200	200	200	215	-	Recrudescence	-	-	450	450	Recrudescence	900	900	Recrudescence	Recrudescence	Recrudescence
B0037	Bensonville	2018	AS+AQ	TF	160	180	200	200	-	215	Recrudescence	-	-	400	400	Recrudescence	-	800	Recrudescence	Recrudescence	Recrudescence
B0605	Bensonville	2018	AS+AQ	TF	220	220	220	220	-	215	Recrudescence	400	400	420	-	Recrudescence	1000	1000	Recrudescence	Recrudescence	Recrudescence
B0535	Bensonville	2018	AS+AQ	TF	200	210	220	220	215	215	Recrudescence	-	-	450/400	450/380	Recrudescence	950/850	900	Reinfection	Reinfection	Recrudescence
B0534	Bensonville	2018	AS+AQ	TF	-	200	230	200	-	215	Reinfection	-	-	350	350	Recrudescence	900	900	Recrudescence	Reinfection	Recrudescence
B0582	Bensonville	2018	AS+AQ	TF	-	-	210	210	-	215	Recrudescence	350	400	480	450	Reinfection	900	900	Recrudescence	Reinfection	Recrudescence
B0364	Bensonville	2018	AS+AQ	TF	200	-	200	200	215	215	Recrudescence	360/250	360	380	-	Recrudescence	900	850	Reinfection	Reinfection	Recrudescence
B0078	Bensonville	2018	AS+AQ	TF	200	200	180	180	-	215	Recrudescence	360	360	-	-	Recrudescence	800	900	Reinfection	Reinfection	Recrudescence
B0422	Bensonville	2018	AS+AQ	TF	200	200	210	200	215	215	Recrudescence	350/300	400/320	450	450/350	Recrudescence	900	700	Reinfection	Reinfection	Recrudescence
B0199	Bensonville	2018	AS+AQ	TF	200	-	180	200	215	-	Reinfection	400/320	400/360	0	350	Recrudescence	850	800	Reinfection	Reinfection	Reinfection
B0345	Bensonville	2018	AS+AQ	TF	-	200	210	200	-	215	Reinfection	400	360	400	-	Reinfection	850	800	Reinfection	Reinfection	Reinfection
B0371	Bensonville	2018	AS+AQ	TF	-	220	200	180	215	215	Recrudescence	300	400/280	-	-	Reinfection	800	950/850	Reinfection	Reinfection	Reinfection
B0505	Bensonville	2018	AS+AQ	TF	200	220	220	200	215	215	Recrudescence	300	400/350	450/350	380	Reinfection	900	950	Reinfection	Reinfection	Reinfection
B0087	Bensonville	2018	AS+AQ	TF	-	200	180	200	215	215	Recrudescence	400	300	-	350	Reinfection	900	850	Reinfection	Reinfection	Reinfection
B0343	Bensonville	2018	AS+AQ	TF	-	-	200	180	215	-	Reinfection	450/280	320	-	-	Reinfection	900	900	Recrudescence	Reinfection	Reinfection
B0270	Bensonville	2018	AS+AQ	TF	-	-	200	220	215	215	Recrudescence	-	300	400	-	Reinfection	900	850	Reinfection	Reinfection	Reinfection
B0312	Bensonville	2018	AS+AQ	TF	200	220	200	180	215	215	Recrudescence	360	320	-	400	Reinfection	700	850	Reinfection	Reinfection	Reinfection
B0385	Bensonville	2018	AS+AQ	TF	200	220	200	200	-	215	Recrudescence	300	360	-	-	Reinfection	900	950	Reinfection	Reinfection	Reinfection
B0606	Bensonville	2018	AS+AQ	TF	230		210	220	215	-	Reinfection	-	-	300	400	Reinfection	900	900	Recrudescence	Reinfection	Reinfection	to be removed
B0080	Bensonville	2018	AS+AQ	TF	200	-	180	220	215	-	Reinfection	400	320	-	300	Reinfection	-	-	NI	Reinfection	Reinfection
B0548	Bensonville	2018	AS+AQ	TF	220	210	210	200	-	215	Reinfection	-	-	-	-	NI	950	800	Reinfection	Reinfection	Reinfection
B0562	Bensonville	2018	AS+AQ	TF	220	220	220	210	215	-	Recrudescence	-	350	350	400	Reinfection	900	850	Reinfection	Reinfection	Reinfection
B0424	Bensonville	2018	AS+AQ	TF	220	200	200	200	215	215	Recrudescence	400	-	-	-	NI	850	900	Reinfection	Reinfection	Unknown
B0298	Bensonville	2018	AS+AQ	TF	-	-	180	200	-	215	Reinfection	-	-	450/350	300	Reinfection	950	850	Reinfection	Reinfection	Reinfection
SA-118	Saclepea	2018	AS+AQ	TF	-	-	200	200	215	-	Recrudescence	-	-	400	350	Reinfection	1000	850	Reinfection	Reinfection	Reinfection
SA-165	Saclepea	2018	AS+AQ	TF	-	-	200	180	215	-	Reinfection	-	-	380/350	300	Reinfection	900	1000	Reinfection	Reinfection	Reinfection
SA-171	Saclepea	2018	AS+AQ	TF	-	-	220	180	215	-	Reinfection	-	-	-	-	NI	800	900	Reinfection	Reinfection	Reinfection
SA-163	Saclepea	2018	AS+AQ	TF	-	-	-	200	215	215	Recrudescence	250	-	350	300	Reinfection	750	800	Reinfection	Reinfection	Reinfection
SA-115	Saclepea	2018	AS+AQ	TF	-	-	220	180	-	215	Reinfection	250	300	-	-	Reinfection	600	900	Reinfection	Reinfection	Reinfection
SA-166	Saclepea	2018	AS+AQ	TF	200	-	220	220	-	215	Recrudescence	-	300/250	380/350	350	Recrudescence	800	850	Reinfection	Reinfection	Recrudescence
SA-126	Saclepea	2018	AS+AQ	TF	160	200		180	215	215	Recrudescence	250	250	-	-	Recrudescence	850	-	NI	Recrudescence	Recrudescence
SA-100	Saclepea	2018	AS+AQ	TF	-	-	200	200	-	-	Recrudescence	-	-	-	-	NI	950	950	Recrudescence	Recrudescence	Recrudescence
SA-004	Saclepea	2018	AS+AQ	TF	200	200	-	-	-	-	Recrudescence	400	400	-	-	Recrudescence	950	950	Recrudescence	Recrudescence	Recrudescence
SA-040	Saclepea	2018	AS+AQ	TF	180	180	180	180	215	215	Recrudescence	300	300	-	-	Recrudescence	800	850	Recrudescence	Recrudescence	Recrudescence
SA-128	Saclepea	2018	AS+AQ	TF	-	-	200	220	215	215	Recrudescence	200	-	380/300	380	Recrudescence	800	-	NI	Recrudescence	Recrudescence
SA-073	Saclepea	2018	AS+AQ	TF	200	200	190	210	215	215	Recrudescence	300	300	-	-	Recrudescence	850	850	Recrudescence	Recrudescence	Recrudescence
1452	Kakata	2018	AL	TF	-	-	180	200	-	215	Reinfection	300	400	-	-	Reinfection	850	900	Reinfection	Reinfection	Reinfection
1367	Kakata	2018	AL	TF	-	-	200	180	215	215	Recrudescence	-	-	350	350	Recrudescence	850	750	Reinfection	Reinfection	Recrudescence
1033	Kakata	2018	AL	TF	-	-	200	200	215	-	Recrudescence	350/300	-	320	350	Reinfection	850	800	Reinfection	Reinfection	Reinfection
1388	Kakata	2018	AL	TF	200	-	200	220	215	215	Recrudescence	320	400	-	-	Reinfection	1000	900	Reinfection	Reinfection	Reinfection
1448	Kakata	2018	AL	TF	-	-	-	-	-	-	NI	400	-	320	380	Reinfection	950	1000	Reinfection	Reinfection	Reinfection
NI: Not interpretable
